# Supplementary material for: The MalR type regulator AcrC is a transcriptional repressor of acarbose biosynthetic genes in Actinoplanes sp. SE50/110
Source: BMC Genomics. 2017 Jul 25;18:562. doi: 10.1186/s12864-017-3941-x (PMC5526262; doi:10.1186/s12864-017-3941-x)
Supplement: Supplementary file 1 — List of genes with significantly differential transcript abundancies in the mutant strain ΔacrC compared to the wild type in maltose and glucose minimal medium. (XLSX 122 kb) [file 12864_2017_3941_MOESM1_ESM.xlsx]

## Sheet: Glucose minimal medium
locus tag	gene	product	P value	mean log2(fold change)	mean log2(average intensity)	Number of features
ACSP50_3610	acbE	acarbose-resistant alpha-amylase; pullulanase	5.61124e-08	3.59244	8.91185	8
ACSP50_3611	acbD	acarviose transferase	8.98342e-10	3.41692	9.43745	8
ACSP50_3591	acbY	ABC-type transporter; permease component	8.93088e-08	2.52649	8.90175	8
ACSP50_7625		Rrf2 family transcriptional regulator	3.45894e-06	2.47983	6.8939	8
ACSP50_3612	galG	ABC-type galactose transporter; permease component	0.00309941	2.41781	9.4687	8
ACSP50_5091		malate synthase A	2.28523e-06	2.40973	8.6196	16
ACSP50_3592	acbX	ABC-type transporter; permease component	4.03001e-08	2.29326	10.2247	8
ACSP50_2451		luciferase	0.00114672	2.19809	4.70989	6
ACSP50_4890		transporter	0.00110299	2.17104	9.91018	8
ACSP50_7499		lysine biosynthesis protein LysX	2.66036e-05	2.13861	5.64882	16
ACSP50_4682		metal ABC transporter substrate-binding protein	2.13702e-05	2.10857	9.48707	8
ACSP50_7626		sulfonate ABC transporter substrate-binding protein	1.57674e-05	2.10608	8.06163	8
ACSP50_3598	acbP	NTP pyrophosphohydrolase	3.43988e-07	2.09231	10.744	8
ACSP50_3597	acbR	1-epi-valienol-1;7-bisphosphate-1-adenylyltransferase	9.19716e-07	2.01376	10.5889	8
ACSP50_2985		uncharacterized protein	0.0104047	1.99351	7.80456	8
ACSP50_3596	acbS	glycosyl transferase	1.40614e-07	1.95578	11.1542	8
ACSP50_3294	cbpA	putative carbohydrate-binding protein	5.49678e-18	1.90001	12.0298	16
ACSP50_3599	acbI	glycosyl transferase	5.25103e-06	1.78865	10.7981	8
ACSP50_4891		TetR family transcriptional regulator	0.00175641	1.72405	7.20136	8
ACSP50_6253		extracellular protein	6.57588e-07	1.71525	13.8101	8
ACSP50_3600	acbJ	putative hydrolase of HAD superfamily	7.39417e-06	1.70695	10.2632	8
ACSP50_4694		cystathionine beta-synthase	0.00503138	1.70157	6.73813	8
ACSP50_5024	cgt	small carbohydrate-binding protein	5.44619e-11	1.68334	11.8745	16
ACSP50_6099		transposase	0.00736643	1.642	5.79802	5
ACSP50_3593	acbW	ABC-type transporter; ATPase component	0.00193162	1.60782	11.6728	8
ACSP50_6211		uncharacterized protein	1.49053e-06	1.56618	7.26007	8
ACSP50_3601	acbQ	acarbose 4-alpha-glucanotransferase; amlyomaltase	0.00158448	1.55777	11.3275	8
ACSP50_3604	acbL	cyclitol dehydrogenase	0.00178684	1.53287	8.9829	8
ACSP50_3594	acbV	dTDP-4-keto-6-deoxy-glucose 4-aminotransferase	4.64114e-05	1.51743	10.811	8
ACSP50_3595	acbU	1-epi-valienol-7-phosphate 1-kinase	0.005413	1.51618	11.6216	8
ACSP50_6700		hypothetical protein	8.41747e-06	1.51029	8.20291	8
ACSP50_3606	acbO	2-epi-5-epi-valiolone-7-phosphate 2-epimerase	0.00160209	1.48849	10.193	8
ACSP50_7498		uncharacterized protein	4.69603e-05	1.47071	8.55017	16
ACSP50_5190		uncharacterized protein	2.50676e-12	1.45426	12.9917	16
ACSP50_4680		methionine ABC transporter ATP-binding protein	0.0116773	1.45275	7.22173	8
ACSP50_3852		hypothetical protein	3.55189e-08	1.44058	6.25204	16
ACSP50_5189		ABC transporter permease	1.27697e-06	1.43716	9.99291	16
ACSP50_6789		two-component system response regulator	3.48108e-07	1.40272	7.27915	8
ACSP50_0764	groES	10 kDa co-chaperonin	2.64144e-15	1.3598	11.6138	16
ACSP50_6213		uncharacterized protein	0.000313027	1.34961	6.52647	7
ACSP50_7628		ABC transporter permease	0.000939114	1.34664	8.01122	8
ACSP50_5090		isocitrate lyase	1.49359e-05	1.34566	10.8059	16
ACSP50_6205		nucleoside-diphosphate kinase	0.00187131	1.33902	6.44295	8
ACSP50_0763	groEL	60 kDa chaperonin	6.61368e-13	1.33033	9.85588	16
ACSP50_6388	dapE2	succinyl-diaminopimelate desuccinylase	1.5005e-05	1.30947	9.50687	16
ACSP50_5804		hypothetical protein	0.000416063	1.28315	4.67679	4
ACSP50_6209		uncharacterized protein	7.05162e-05	1.27983	8.97388	8
ACSP50_6790		FMN reductase	0.0111788	1.27961	8.01487	8
ACSP50_5023		conserved hypothetical protein	1.11344e-06	1.27758	10.1567	16
ACSP50_5810	csdE	cell shape determining protein	1.94183e-05	1.27731	12.2006	16
ACSP50_3607	acbC	2-epi-5-epi-valiolone synthase	0.0274383	1.26906	11.374	8
ACSP50_2684	yjfF_2	Inner membrane ABC transporter permease protein YjfF	4.32633e-05	1.26287	6.60499	8
ACSP50_5022		uncharacterized protein	1.97732e-06	1.24269	8.50066	16
ACSP50_6207		putative arylformamidase	0.0021868	1.23027	7.67035	8
ACSP50_3293		hypothetical protein	5.38084e-07	1.21573	10.2881	16
ACSP50_3590	acbZ	acarbose-resistant alpha-amylase; pullulanase	1.10527e-05	1.21487	10.3561	8
ACSP50_2450		FMNH2-utilizing oxygenase	0.0417207	1.20708	9.05897	8
ACSP50_2471		glycine/betaine ABC transporter substrate-binding protein	0.0100675	1.20618	6.33687	8
ACSP50_6215		asparagine synthetase B	5.48981e-06	1.1965	7.07274	8
ACSP50_6855		multidrug ABC transporter ATP-binding protein	1.56213e-06	1.17569	9.09272	8
ACSP50_6701		uncharacterized protein	0.00040931	1.16155	8.73257	8
ACSP50_6210		uncharacterized protein	0.000166628	1.15774	9.12335	8
ACSP50_3602	acbK	acarbose 7-kinase	0.0213104	1.15492	11.7833	8
ACSP50_3609	acbA	dTDP-glucose synthase	0.0104887	1.15413	9.26884	8
ACSP50_7494		transketolase	0.0463723	1.14949	6.82351	10
ACSP50_4681		methionine ABC transporter ATP-binding protein	0.0304403	1.14799	9.2195	8
ACSP50_3641		hypothetical protein	0.00355294	1.14631	9.02799	8
ACSP50_7495		acetyl-lysine deacetylase	0.0300226	1.12252	6.77652	10
ACSP50_7627		sulfate ABC transporter ATP-binding protein	0.0145052	1.11512	9.75523	8
ACSP50_7492		Periplasmic oligopeptide-binding protein	0.0110803	1.11232	8.0396	13
ACSP50_5811		RNA polymerase	0.000256084	1.10511	13.0372	16
ACSP50_6206		methionyl-tRNA formyltransferase	0.00220157	1.10503	7.52091	8
ACSP50_7491		MFS transporter	0.00141778	1.10376	7.50514	16
ACSP50_4752		aldo/keto reductase	2.9487e-05	-1.10056	8.73485	8
ACSP50_3343		trehalose-6-phosphate synthase	4.52519e-05	-1.10118	6.96796	16
ACSP50_7584		endo-1;3-beta-glucanase	7.67608e-07	-1.10908	6.68118	15
ACSP50_2837		tryptophan-rich sensory protein	2.51626e-05	-1.11136	7.36658	8
ACSP50_4753		rhamnogalacturonase B	0.00448908	-1.12133	7.18092	8
ACSP50_2809		activator of HSP90 ATPase	1.80831e-05	-1.12135	10.2023	16
ACSP50_2637		N-acetyltransferase GCN5	0.000505733	-1.12411	8.84106	8
ACSP50_1382		ribonuclease BN	1.10005e-06	-1.12746	9.39036	16
ACSP50_3720		transglycosylase	9.11463e-06	-1.13736	8.62165	16
ACSP50_6642		protein phosphatase	0.0335297	-1.14846	10.0714	8
ACSP50_2900		DNA starvation/stationary phase protection protein	0.000259994	-1.15653	10.9893	8
ACSP50_1191		uncharacterized protein	4.72827e-05	-1.22028	8.73827	8
ACSP50_6149		NAD(P)-dependent oxidoreductase	8.56091e-06	-1.24543	8.52525	8
ACSP50_0347	nuoD	NADH dehydrogenase; subunit D	1.22041e-14	-1.26224	8.41554	16
ACSP50_4912		cation-binding protein	0.00301864	-1.2695	9.09573	8
ACSP50_4307		oxidoreductase	0.000178856	-1.28121	10.119	16
ACSP50_2754		glycogen debranching enzyme	1.93118e-07	-1.28165	9.61932	8
ACSP50_2217		NADPH:quinone reductase	0.000245555	-1.28695	11.4529	8
ACSP50_0229		putative S-adenosylmethionine-dependent methyltransferase/MSMEI_2290	0.000965587	-1.30051	5.97172	4
ACSP50_6572		hypothetical protein	4.72131e-08	-1.31736	10.3909	16
ACSP50_7612		hypothetical protein	0.00011413	-1.31782	9.03089	6
ACSP50_7719		phosphoenolpyruvate carboxykinase	0.000329344	-1.31807	8.0313	8
ACSP50_6295		lipase	0.00284115	-1.32954	7.29086	8
ACSP50_6632		hypothetical protein	0.000532206	-1.34326	7.35472	6
ACSP50_2781		photosystem reaction center subunit H	0.00390065	-1.35077	12.2847	8
ACSP50_6553		mechanosensitive ion channel protein MscS	6.3217e-07	-1.36014	8.52615	16
ACSP50_1264		glutathione-dependent formaldehyde dehydrogenase	3.21078e-11	-1.36558	8.30788	16
ACSP50_2808		extracellular protein	1.55157e-05	-1.36814	11.7911	16
ACSP50_2779		hypothetical protein	0.00042372	-1.38647	5.58335	7
ACSP50_3699		Laminin subunit beta-2	3.49463e-06	-1.3941	10.2954	8
ACSP50_4873		hypothetical protein	0.00233252	-1.41907	7.10129	4
ACSP50_0205		anti-sigma regulatory factor	4.42833e-07	-1.42649	6.5906	14
ACSP50_2104		trehalose-6-phosphate synthase	0.0177337	-1.44325	10.1116	2
ACSP50_6633		Na+/galactose cotransporter	0.000371299	-1.48937	7.71851	8
ACSP50_1322		transglycosylase	3.84803e-11	-1.49597	10.8943	16
ACSP50_6641		serine/threonine protein kinase	0.000989619	-1.5145	7.53034	8
ACSP50_2961		AI-2E family transporter	1.38494e-06	-1.53771	8.61074	8
ACSP50_2569		CopY family transcriptional regulator	2.37191e-06	-1.54822	7.60808	8
ACSP50_6573		cyclase	6.64579e-14	-1.59497	10.2493	16
ACSP50_3698		membrane protein	1.37167e-06	-1.62911	9.79958	8
ACSP50_6806		uncharacterized protein	1.09099e-07	-1.72545	7.4041	8
ACSP50_2566		glutathione/cysteine ABC transporter permease/ATPase	0.000724546	-1.74256	9.12071	8
ACSP50_2905		pyruvate dehydrogenase (cytochrome)	2.6986e-08	-1.76528	6.5285	8
ACSP50_4922		integral membrane protein	0.000133397	-1.84205	10.8628	16
ACSP50_2568		cytochrome BD ubiquinol oxidase subunit I	0.00247937	-1.84208	12.0532	8
ACSP50_0558		RNA polymerase sigma24 factor	0.00905893	-1.98137	9.91002	8
ACSP50_0484		membrane protein	0.000419344	-1.99308	6.99289	8
ACSP50_0556		GntR family transcriptional regulator	2.90006e-05	-2.14171	6.83721	8
ACSP50_4923		uncharacterized protein	1.83928e-07	-2.72921	8.55149	16
ACSP50_0557		hypothetical protein	7.66387e-11	-3.23052	8.50473	8
ACSP50_6387	acrC	transcriptional regulator; LacI family	5.55399e-06	-3.73433	7.68079	16

## Sheet: Maltose minimal medium
locus tag	gene	product	P value	mean log2(fold change)	mean log2(average intensity)	Number of features
ACSP50_6278		hypothetical protein	0.000969097	2.52306	5.51595	8
ACSP50_6279		cell division protein FtsK	0.000129125	2.48722	6.29655	8
ACSP50_6277		hypothetical protein	0.00469924	2.33699	5.79798	8
ACSP50_6831		ABC transporter permease	0.000345191	2.30109	5.00426	8
ACSP50_6388	dapE2	succinyl-diaminopimelate desuccinylase	7.87661e-10	1.95034	8.61362	16
ACSP50_6700		hypothetical protein	0.0009585	1.89644	6.39821	8
ACSP50_2985		uncharacterized protein	0.0169539	1.86597	8.14554	8
ACSP50_3610	acbE	acarbose-resistant alpha-amylase; pullulanase	4.09773e-05	1.74396	11.9635	8
ACSP50_6253		extracellular protein	0.000135022	1.50362	14.904	8
ACSP50_0162		ABC transporter ATP-binding protein	1.43295e-08	1.43089	8.77115	16
ACSP50_6286		hypothetical protein	0.00490156	1.4129	6.50894	8
ACSP50_0163		manganese transporter	1.21211e-09	1.38313	8.93145	16
ACSP50_6833		ABC transporter substrate-binding protein	0.00569806	1.38018	7.65816	8
ACSP50_3611	acbD	acarviose transferase	9.02332e-07	1.37035	12.7851	8
ACSP50_2984		inorganic polyphosphate/ATP-NAD kinase	9.37527e-07	1.3506	6.8826	8
ACSP50_4348		uncharacterized protein	1.95129e-16	1.34776	10.4771	16
ACSP50_6828		Secreted glycosyl hydrolase	1.93422e-05	1.34068	6.01863	8
ACSP50_0167		membrane protein	2.84727e-09	1.30899	6.86856	16
ACSP50_6701		uncharacterized protein	0.000375259	1.30476	7.61257	8
ACSP50_0161		manganese ABC transporter	3.80085e-07	1.23559	10.3583	16
ACSP50_0637		NAD-dependent epimerase	0.0052773	1.23186	4.92728	7
ACSP50_6408		dimethylhistidine N-methyltransferase	2.47245e-13	1.15641	8.79476	16
ACSP50_0168		uncharacterized protein	0.000290834	1.13186	6.14421	14
ACSP50_3841		dehydrogenase	4.92643e-06	-1.10334	10.6308	16
ACSP50_6789		two-component system response regulator	4.41251e-05	-1.11766	6.84296	8
ACSP50_6790		FMN reductase	0.00324439	-1.12277	8.01667	8
ACSP50_5436		two-component system response regulator; winged helix family	0.0371568	-1.13976	6.77671	8
ACSP50_7493		transketolase	0.000386221	-1.14639	10.9385	16
ACSP50_6624		Selenium-binding protein 1	0.00534232	-1.15313	6.74514	8
ACSP50_5084		DUF305 domain-containing protein	0.00144766	-1.1569	9.0382	15
ACSP50_7500		hypothetical protein	1.27237e-06	-1.17036	11.6053	16
ACSP50_4091		Ureidoglycolate lyase	0.0242158	-1.17089	5.47673	7
ACSP50_4101		short-chain dehydrogenase	0.00479532	-1.17388	8.62168	8
ACSP50_3098		alkanesulfonate monooxygenase	0.0238249	-1.192	7.3125	8
ACSP50_4307		oxidoreductase	4.62299e-05	-1.22823	8.85714	16
ACSP50_3334		RNA polymerase subunit sigma-24	5.02252e-11	-1.26296	7.70024	16
ACSP50_7488		flavodoxin	7.32864e-11	-1.26444	9.40525	16
ACSP50_5625		ABC transporter	0.000166324	-1.28434	7.33007	8
ACSP50_3332		polyhydroxyalkanoate depolymerase	1.41348e-07	-1.29144	10.8531	16
ACSP50_1534		hypothetical protein	0.0123617	-1.29467	12.3785	2
ACSP50_2217		NADPH:quinone reductase	8.72874e-05	-1.33523	9.50169	8
ACSP50_2449		FMNH2-utilizing oxygenase	0.0061101	-1.34697	7.22522	8
ACSP50_1535		putative LuxR-family transcriptional regulator	0.00399429	-1.35771	8.86233	8
ACSP50_5083		hypothetical protein	0.0479335	-1.39154	8.88225	8
ACSP50_7628		ABC transporter permease	1.9159e-05	-1.44359	8.16659	8
ACSP50_8213		catalase-peroxidase	1.50945e-08	-1.44882	8.95666	16
ACSP50_4318		short-chain dehydrogenase	0.00752114	-1.4669	6.24887	14
ACSP50_7625		Rrf2 family transcriptional regulator	6.49988e-09	-1.56852	7.82459	8
ACSP50_2450		FMNH2-utilizing oxygenase	0.0257939	-1.57035	9.53996	8
ACSP50_7626		sulfonate ABC transporter substrate-binding protein	1.7807e-08	-1.57486	8.8663	8
ACSP50_5545		ABC transporter substrate-binding protein	0.00665719	-1.66383	7.64936	8
ACSP50_7490		uncharacterized protein	6.05437e-07	-1.7028	9.51815	16
ACSP50_2471		glycine/betaine ABC transporter substrate-binding protein	0.0109955	-1.70509	6.46446	8
ACSP50_2470		ABC transporter permease	0.00559245	-1.71223	5.6591	8
ACSP50_7501		biotin carboxylase	6.58124e-14	-1.7161	10.2382	16
ACSP50_4680		methionine ABC transporter ATP-binding protein	0.00369997	-1.72018	6.12965	8
ACSP50_7497		pyridoxal phosphate-dependent enzyme	2.62933e-09	-1.74835	9.63482	16
ACSP50_7498		uncharacterized protein	8.75947e-07	-1.75556	10.6787	16
ACSP50_7489		aminopeptidase N	6.33358e-10	-1.81598	8.37651	16
ACSP50_7491		MFS transporter	4.56107e-08	-1.81776	9.84471	16
ACSP50_7492		Periplasmic oligopeptide-binding protein	3.73484e-06	-1.88424	9.66986	16
ACSP50_4694		cystathionine beta-synthase	0.00185242	-1.95393	7.07443	8
ACSP50_5437		phosphoesterase PA-phosphatase	0.0115911	-1.96085	6.12208	8
ACSP50_2445		peptide ABC transporter	0.000119028	-1.98634	6.485	16
ACSP50_2312		taurine dioxygenase	1.20492e-12	-2.0169	8.33407	16
ACSP50_7502		uncharacterized protein	1.99304e-11	-2.11204	8.13784	16
ACSP50_2309		ABC transporter substrate-binding protein	2.94207e-05	-2.14529	7.58161	8
ACSP50_2310		ABC transporter ATP-binding protein	4.3855e-06	-2.14905	7.57543	10
ACSP50_4682		metal ABC transporter substrate-binding protein	9.98638e-07	-2.20641	8.80286	8
ACSP50_7494		transketolase	1.15257e-10	-2.20747	8.32574	16
ACSP50_7499		lysine biosynthesis protein LysX	1.32756e-12	-2.25358	9.31981	16
ACSP50_2311		ABC transporter permease	1.00609e-08	-2.27933	7.98482	16
ACSP50_2467		ABC transporter substrate-binding protein	0.0012019	-2.38865	5.11888	8
ACSP50_7495		acetyl-lysine deacetylase	3.2658e-11	-2.46821	8.17345	16
ACSP50_2469	yecS_2	Inner membrane amino-acid ABC transporter permease protein YecS	0.011448	-2.65234	3.69636	4
ACSP50_2451		luciferase	4.29003e-06	-3.03025	5.65365	8
ACSP50_6387	acrC	transcriptional regulator; LacI family	6.66899e-06	-3.20224	7.10791	16
